# Supplementary material for: Effects of Individualised High Positive End-Expiratory Pressure and Crystalloid Administration on Postoperative Pulmonary Function in Patients Undergoing Robotic-Assisted Radical Prostatectomy: A Prospective Randomised Single-Blinded Pilot Study
Source: J Clin Med. 2023 Feb 12;12(4):1460. doi: 10.3390/jcm12041460 (PMC9960679; doi:10.3390/jcm12041460)
Supplement: Supplementary file 1 [file jcm-12-01460-s001.zip]

Archive with 4 entries (4 files):
- Table S1 030223.pdf
- Table S2 010223.pdf
- Table S3 010223.pdf
- Table S4 010223.pdf
